# Supplementary material for: Using Er:YAG laser to remove lithium disilicate crowns from zirconia implant abutments: An in vitro study
Source: PLoS One. 2019 Nov 5;14(11):e0223924. doi: 10.1371/journal.pone.0223924 (PMC6830778; doi:10.1371/journal.pone.0223924)
Supplement: S1 File — (XLSX) [file pone.0223924.s001.xlsx]

## Sheet: Sheet1
Data in Min:Sec					Data in Sec
LT	LTR	LTRR	ST		LT	LTR	LTRR	ST			LT	LTR	LTRR	ST
04:00:00	03:00:00	03:00:00	03:00:00		240	180	180	180		Mean	282	204	192	192	4 min 42 sec	3 min 24 sec	3 min 12 sec	3 min 12 sec
06:00:00	03:30:00	03:30:00	03:30:00		360	210	210	210		SD	56.92	23.66	20.98	20.98
05:00:00	03:00:00	03:00:00	03:30:00		300	180	180	210		ANOVA	p<.001
04:00:00	03:30:00	03:00:00	03:00:00		240	210	180	180
06:00:00	03:00:00	03:00:00	03:00:00		360	180	180	180			t-Test: Two-Sample Assuming Equal Variances
06:00:00	03:30:00	04:00:00	03:00:00		360	210	240	180			LT-LTR	LT-LTRR	LT-ST
04:00:00	04:00:00	03:00:00	03:00:00		240	240	180	180			p<.001	p<.001	p<.001
04:00:00	04:00:00	03:00:00	03:00:00		240	240	180	180			LTR-LTRR	LTR-ST	LTRR-ST
04:00:00	03:00:00	03:00:00	03:00:00		240	180	180	180			p=.246	p=.246	p=1
04:00:00	03:30:00	03:30:00	04:00:00		240	210	210	240
				LT		LTR		LTRR		ST
				Mean	282	Mean	204	Mean	192	Mean	192
				Standard Error	18	Standard Error	7.48331	Standard Error	6.63325	Standard Error	6.63325
				Median	240	Median	210	Median	180	Median	180
				Mode	240	Mode	210	Mode	180	Mode	180
				Standard Deviation	56.921	Standard Deviation	23.6643	Standard Deviation	20.9762	Standard Deviation	20.9762
				Sample Variance	3240	Sample Variance	560	Sample Variance	440	Sample Variance	440
				Kurtosis	-1.64021	Kurtosis	-1.07416	Kurtosis	2.04545	Kurtosis	2.04545
				Skewness	0.741769	Skewness	0.407485	Skewness	1.65772	Skewness	1.65772
				Range	120	Range	60	Range	60	Range	60
				Minimum	240	Minimum	180	Minimum	180	Minimum	180
				Maximum	360	Maximum	240	Maximum	240	Maximum	240
				Sum	2820	Sum	2040	Sum	1920	Sum	1920
				Count	10	Count	10	Count	10	Count	10
				Largest(1)	360	Largest(1)	240	Largest(1)	240	Largest(1)	240
				Smallest(1)	240	Smallest(1)	180	Smallest(1)	180	Smallest(1)	180
				Confidence Level(95%)	40.7188	Confidence Level(95%)	16.9284	Confidence Level(95%)	15.0055	Confidence Level(95%)	15.0055
				Anova: Single Factor
				SUMMARY
				Groups	Count	Sum	Average	Variance
				LT	10	2820	282	3240
				LTR	10	2040	204	560
				LTRR	10	1920	192	440
				ST	10	1920	192	440
				ANOVA
				Source of Variation	SS	df	MS	F	P-value	F crit
				Between Groups	56430	3	18810	16.0769	8.53439e-07	2.86627
				Within Groups	42120	36	1170
				Total	98550	39
				T-test
				t-Test: Two-Sample Assuming Equal Variances			t-Test: Two-Sample Assuming Equal Variances			t-Test: Two-Sample Assuming Equal Variances			t-Test: Two-Sample Assuming Equal Variances			t-Test: Two-Sample Assuming Equal Variances			t-Test: Two-Sample Assuming Equal Variances
					LT	LTR		LT	LTRR		LT	ST		LTR	LTRR		LTR	ST		LTRR	ST
				Mean	282	204	Mean	282	192	Mean	282	192	Mean	204	192	Mean	204	192	Mean	192	192
				Variance	3240	560	Variance	3240	440	Variance	3240	440	Variance	560	440	Variance	560	440	Variance	440	440
				Observations	10	10	Observations	10	10	Observations	10	10	Observations	10	10	Observations	10	10	Observations	10	10
				Pooled Variance	1900		Pooled Variance	1840		Pooled Variance	1840		Pooled Variance	500		Pooled Variance	500		Pooled Variance	440
				Hypothesized Mean Difference	0		Hypothesized Mean Difference	0		Hypothesized Mean Difference	0		Hypothesized Mean Difference	0		Hypothesized Mean Difference	0		Hypothesized Mean Difference	0
				df	18		df	18		df	18		df	18		df	18		df	18
				t Stat	4.00132		t Stat	4.69157		t Stat	4.69157		t Stat	1.2		t Stat	1.2		t Stat	0
				P(T<=t) one-tail	0.000418686		P(T<=t) one-tail	9.08879e-05		P(T<=t) one-tail	9.08879e-05		P(T<=t) one-tail	0.122848		P(T<=t) one-tail	0.122848		P(T<=t) one-tail	0.5
				t Critical one-tail	1.73406		t Critical one-tail	1.73406		t Critical one-tail	1.73406		t Critical one-tail	1.73406		t Critical one-tail	1.73406		t Critical one-tail	1.73406
				P(T<=t) two-tail	0.000837372		P(T<=t) two-tail	0.000181776		P(T<=t) two-tail	0.000181776		P(T<=t) two-tail	0.245696		P(T<=t) two-tail	0.245696		P(T<=t) two-tail	1
				t Critical two-tail	2.10092		t Critical two-tail	2.10092		t Critical two-tail	2.10092		t Critical two-tail	2.10092		t Critical two-tail	2.10092		t Critical two-tail	2.10092
